# Supplementary material for: Thermodynamic and Kinetic Stabilities of Al(III) Complexes with N2O3 Pentadentate Ligands
Source: Molecules. 2023 Apr 27;28(9):3764. doi: 10.3390/molecules28093764 (PMC10180113; doi:10.3390/molecules28093764)
Supplement: Supplementary file 1 [file molecules-28-03764-s001.zip]

Archive with 1 entries (1 files):
- molecules-2324849-supplementary.pdf
